# Supplementary material for: Construction and validation of a fatty acid metabolism-related gene signature for predicting prognosis and therapeutic response in patients with prostate cancer
Source: PeerJ. 2023 Feb 6;11:e14854. doi: 10.7717/peerj.14854 (PMC9910187; doi:10.7717/peerj.14854)
Supplement: Supplemental Information 3 [file peerj-11-14854-s003.zip]

Archive with 9 entries (8 files):
- R scripts/
- R scripts/1.Differential analysis.R
- R scripts/2.UniCox.R
- R scripts/3.Lasso.R
- R scripts/4.MulCox.R
- R scripts/5.KM.R
- R scripts/6.ROC.R
- R scripts/7.PCA and tSNE.R
- R scripts/8.RiskPlot.R
