# Supplementary material for: Construction and validation of a fatty acid metabolism-related gene signature for predicting prognosis and therapeutic response in patients with prostate cancer
Source: PeerJ. 2023 Feb 6;11:e14854. doi: 10.7717/peerj.14854 (PMC9910187; doi:10.7717/peerj.14854)
Supplement: Supplemental Information 3 [file peerj-11-14854-s003.zip › R scripts/1.Differential analysis.R]

if (!require("BiocManager", quietly = TRUE))
  install.packages("BiocManager")
BiocManager::install("limma")

setwd("") 
ID<-read.table('tumor ID.txt', header=T, sep="\t", check.names=F)
mRNA<-read.table('mRNA-tpmlog.txt', header=T, sep="\t", check.names=F)

#####limma(tumor-normal)#####
setwd("") 
library('tidyverse')

ID<-read.table('tumor-normal ID.txt', header=T, sep="\t", check.names=F)
mRNA<-read.table('mRNA-tpmlog.txt', header=T, sep="\t", check.names=F)
gene<-read.table('fattyacid-gene.txt', header=T, sep="\t", check.names=F)
merge1<-merge(gene,mRNA,by='ID',all = FALSE)
merge<-t(merge1)
merge=data.frame(merge)
merge<-tibble::rownames_to_column(merge, "ID")
colnames(merge)=merge[1,]
merge<-merge[-1,]

merge2<-merge(ID,merge,by='ID',all = FALSE)
merge3<-t(merge2)
merge3=data.frame(merge3)
merge3<-tibble::rownames_to_column(merge3, "ID")
colnames(merge3)=merge3[1,]
merge3<-merge3[-1,]
write.table(merge3, file="mergeexp-tpmlog.txt", sep="\t", quote=F, row.names=F,col.names = T)


mRNA<-read.table('mergeexp-tpmlog.txt', header=T, sep="\t", check.names=F,row.names = 1)

sample_name=colnames(mRNA)
sample_group=c()
for(i in 1:length(sample_name)){
  Barcode=substr(sample_name[i],14,15)
  print(Barcode)
  if(Barcode=='11'){
    sample_type='normal'
  }else{
    sample_type='tumor'
  }
  sample_group[i]=sample_type
}
sample_group
table(sample_group)
group_list=factor(sample_group)

library (limma)
design <- model.matrix(~0+group_list)
colnames(design)=levels(group_list)
rownames(design)=colnames(mRNA)

fit <- lmFit(mRNA, design)
cont.matrix=makeContrasts(contrasts=c('tumor-normal'),levels = design)
fit2=contrasts.fit(fit,cont.matrix)
fit2=eBayes(fit2)
tempOutput = topTable(fit2, coef='tumor-normal', n=Inf)
dif = na.omit(tempOutput)

head(dif)
limma_DEG <- dif
write.table(dif,"limma_DEG.txt",sep="\t", quote=F, row.names=T,col.names = T)

####violet(tumor and normal)####
library(ggpubr)
library(ggthemes)
library(ggplot2)
setwd("")  

gene <- read.table('limma_DEG.txt',header=T, sep="\t", check.names=F)
gene$logP<- -log10(gene$adj.P.Val)

gene$Group<-'not-significant'
gene$Group[which((gene$adj.P.Val<0.05)&(gene$logFC >  0.5))]='up-regulated'
gene$Group[which((gene$adj.P.Val<0.05)&(gene$logFC < -0.5))]='down-regulated'
table(gene$Group)

gene$Lable=''
gene<-gene[order(gene$adj.P.Val),]
up.genes<-head(gene$ID[which(gene$Group=='up-regulated')],10)
down.genes<-head(gene$ID[which(gene$Group=='down-regulated')],10)
gene.top10.genes<-c(as.character(up.genes),as.character(down.genes))
gene$Lable[match(gene.top10.genes,gene$ID)]<-gene.top10.genes

p1<-ggscatter(gene,x='logFC',y='logP',
              color='Group',
              palette = c('#2f5688','#BBBBBB','#CC0000'),
              size = 2,
              lable=gene$Lable,
              font.label = 10,
              repel=T,
              xlab = 'log2FoldChange',
              ylab = '-log10(Adjust P-value)',)+
  theme_base()+
  geom_hline(yintercept = 1.30,linetype='dashed')+
  geom_vline(xintercept= c(-0.5,0.5),linetype='dashed')
p1

####pheatmap(tumor and normal)####
library(pheatmap)
data <- read.table('orderdifexp(tumor and noraml).txt',header=T, sep="\t", check.names=F,row.names = 1)
data<-as.matrix(data)
head(data)
pheatmap(data)

annotation_col=data.frame(
  Group=rep(c('Normal','Tumor'),c(52,381))
  )
rownames(annotation_col)=colnames(data)

pheatmap(data,
         cluster_cols = F,
         cluster_rows = T,
         border_color=NA,
         show_colnames = F,
         scale="row",
         annotation_col = annotation_col,
         annotation_colors = list(Group=c(Normal='#68c4c1',Tumor='#fd6a64')),
         color = colorRampPalette(c(rep('#68c4c1',5), "white", rep('#fd6a64',5)))(100),
         fontsize_col=3,
         fontsize=7,
         fontsize_row=8
)
