# Supplementary material for: Construction and validation of a fatty acid metabolism-related gene signature for predicting prognosis and therapeutic response in patients with prostate cancer
Source: PeerJ. 2023 Feb 6;11:e14854. doi: 10.7717/peerj.14854 (PMC9910187; doi:10.7717/peerj.14854)
Supplement: Supplemental Information 3 [file peerj-11-14854-s003.zip › R scripts/3.Lasso.R]

#install.packages("glmnet")
#install.packages("survival")

library("glmnet")
library("survival")

setwd("")       
rt=read.table('uniSigExp.txt', header=T, sep="\t", check.names=F, row.names=1)

####Lasso####
x=as.matrix(rt[,c(3:ncol(rt))])
y=data.matrix(Surv(rt$futime, rt$fustat))
fit=glmnet(x, y, family="cox", alpha = 1,nlambda = 1000)
head(fit)
p1<-plot(fit,xvar = "lambda",lable=T)
cvfit=cv.glmnet(x, y, family="cox",nfolds = 10,nlambda=100,alpha=1)
p2<-plot(cvfit,label=T)

coef=coef(fit, s=cvfit$lambda.min)
index=which(coef != 0)
actCoef=coef[index]
lassoGene=row.names(coef)[index]
geneCoef=cbind(Gene=lassoGene, Coef=actCoef)
write.table(geneCoef, file="lasso.geneCoef.txt", sep="\t", quote=F, row.names=F)

####plot####
library(ggpubr)
library(ggplot2)
library(dplyr)

dd=read.table('lasso.geneCoef.txt', header=T, sep="\t", check.names=F)

colnames(dd)=c("Name", "Coefficient", "Regulate")

ggbarplot(dd, x="Name", y= "Coefficient", fill = "Regulate", color = "white", 
          #palette = c("#FF4500","#8A2BE2"), 
          palette = "jco",
          sort.val = "desc", 
          sort.by.groups = FALSE, 
          x.text.angle=90, 
          xlab = '', ylab = '',
          legend.title="Regulate",
          rotate=TRUE, 
          ggtheme = theme_minimal()) 
