# Supplementary material for: Construction and validation of a fatty acid metabolism-related gene signature for predicting prognosis and therapeutic response in patients with prostate cancer
Source: PeerJ. 2023 Feb 6;11:e14854. doi: 10.7717/peerj.14854 (PMC9910187; doi:10.7717/peerj.14854)
Supplement: Supplemental Information 3 [file peerj-11-14854-s003.zip › R scripts/4.MulCox.R]

library(glmnet)
library(survival)
library(survminer)

setwd("")       

rt=read.table('lasso.txt', header=T, sep="\t", check.names=F, row.names=1)  

####MulCox####
multiCox=coxph(Surv(futime, fustat) ~ ., data = rt)
multiCox=step(multiCox, direction="both")
multiCoxSum=summary(multiCox)

outMultiTab=data.frame()
outMultiTab=cbind(
  coef=multiCoxSum$coefficients[,"coef"],
  HR=multiCoxSum$conf.int[,"exp(coef)"],
  HR.95L=multiCoxSum$conf.int[,"lower .95"],
  HR.95H=multiCoxSum$conf.int[,"upper .95"],
  pvalue=multiCoxSum$coefficients[,"Pr(>|z|)"])
outMultiTab=cbind(id=row.names(outMultiTab),outMultiTab)
write.table(outMultiTab, file="multiCox.txt", sep="\t", row.names=F, quote=F)

####risk score####
score=predict(multiCox, type="risk", newdata=rt)
coxGene=rownames(multiCoxSum$coefficients)
coxGene=gsub("`", "", coxGene)
outCol=c("futime", "fustat", coxGene)
risk=as.vector(ifelse(score>median(score), "high", "low"))
outTab=cbind(rt[,outCol], riskScore=as.vector(score), risk)
write.table(cbind(id=rownames(outTab),outTab), file="mulcoxrisk.txt", sep="\t", quote=F, row.names=F)

############forest plot############
bioForest=function(coxFile=null, forestFile=null){
  
  rt <- read.table(coxFile,header=T,sep="\t",check.names=F,row.names=1)
  gene <- rownames(rt)
  hr <- sprintf("%.3f",rt$"HR")
  hrLow  <- sprintf("%.3f",rt$"HR.95L")
  hrLow[hrLow<0.001]=0.001
  hrHigh <- sprintf("%.3f",rt$"HR.95H")
  coef <- sprintf("%.3f",rt$"coef")#
  Hazard.ratio <- paste0(hr,"(",hrLow,"-",hrHigh,")")
  pVal <- ifelse(rt$pvalue<0.001, "<0.001", sprintf("%.3f", rt$pvalue))
  
  
  height=(nrow(rt)/15)+5
  pdf(file=forestFile, width=8, height=height)
  n <- nrow(rt)
  nRow <- n+1
  ylim <- c(1,nRow)
  layout(matrix(c(1,2),nc=2),width=c(3,2.5))
  
  
  xlim = c(0,4)
  par(mar=c(5,2.5,2,1))
  plot(1,xlim=xlim,ylim=ylim,type="n",axes=F,xlab="",ylab="")
  text.cex=0.8
  text(0,n:1,gene,adj=0,cex=text.cex);text(0,n+1,'Gene',cex=text.cex,adj=0,)
  text(1.3,n:1,coef,adj=1,cex=text.cex);text(1.3,n+1,'Coef',cex=text.cex,adj=1,)#
  text(3,n:1,Hazard.ratio,adj=1,cex=text.cex);text(3,n+1,'Hazard ratio',cex=text.cex,adj=1,)
  text(4-0.5*0.2,n:1,pVal,adj=1,cex=text.cex);text(4-0.5*0.2,n+1,'Pvalue',cex=text.cex,adj=1)
  
  
  par(mar=c(4,1,2,1),mgp=c(2,0.5,0))
  LOGindex=10 
  hrLow = log(as.numeric(hrLow),LOGindex)
  hrHigh = log(as.numeric(hrHigh),LOGindex)
  hr = log(as.numeric(hr),LOGindex)
  xlim = c(floor(min(hrLow,hrHigh)),ceiling(max(hrLow,hrHigh)))
  plot(1,xlim=xlim,ylim=ylim,type="n",axes=F,ylab="",xaxs="i",xlab="Hazard ratio")
  arrows(as.numeric(hrLow),n:1,as.numeric(hrHigh),n:1,angle=90,code=3,length=0.05,col="darkblue",lwd=2.5)
  abline(v=log(1,LOGindex),col="black",lty=2,lwd=2)
  boxcolor = ifelse(as.numeric(hr) > log(1,LOGindex), "red", "blue")
  points(as.numeric(hr), n:1, pch = 15, col = boxcolor, cex=1.3)
  a1 = axis(1,labels=F,tick=F)
  axis(1,a1,LOGindex^a1)
  dev.off()
}

bioForest(coxFile="multiCox.txt", forestFile="forest1.pdf")
