# Supplementary material for: Construction and validation of a fatty acid metabolism-related gene signature for predicting prognosis and therapeutic response in patients with prostate cancer
Source: PeerJ. 2023 Feb 6;11:e14854. doi: 10.7717/peerj.14854 (PMC9910187; doi:10.7717/peerj.14854)
Supplement: Supplemental Information 3 [file peerj-11-14854-s003.zip › R scripts/5.KM.R]

#install.packages("survival")
#install.packages("survminer")

library(survival)
library(survminer)
setwd("")      
rt=read.table("mulcoxrisk.txt", header=T, sep="\t", check.names=F, row.names=1)

fit <- survfit(Surv(futime, fustat) ~ risk, data=rt)

library(ggplot2)
P1<-ggsurvplot(fit, data = rt,                     
               pval=TRUE,                               
               #pval.coord = c(78,0.65),                
               conf.int = TRUE,                         
               risk.tabel.col="strata",                 
               #linetype = "strata",                     
               surv.median.line = "hv",                
               ggtheme = theme_classic(),                    
               palette = c("#E7B800","#2E9FDF"),
               ylab="RFS ",    
               xlab = "Survival Time (Years)",         
               #legend = c(0.8,0.75),                    
               legend.title = "Risk",             
               legend.labs = c("High risk", "Low risk"),             
               break.x.by = 2,                         
               title="TCGA"             
)
P1
