# Supplementary material for: Construction and validation of a fatty acid metabolism-related gene signature for predicting prognosis and therapeutic response in patients with prostate cancer
Source: PeerJ. 2023 Feb 6;11:e14854. doi: 10.7717/peerj.14854 (PMC9910187; doi:10.7717/peerj.14854)
Supplement: Supplemental Information 3 [file peerj-11-14854-s003.zip › R scripts/6.ROC.R]

#install.packages("survival")
#install.packages("survminer")
#install.packages("timeROC")

library(survival)
library(survminer)
library(timeROC)
setwd("")      

#ROC
bioROC=function(inputFile=null, rocFile=null){
	rt=read.table(inputFile, header=T, sep="\t", check.names=F)
	ROC_rt=timeROC(T=rt$futime,delta=rt$fustat,
	               marker=rt$riskScore,cause=1,
	               weighting='aalen',
	               times=c(1,3,5),ROC=TRUE)
	pdf(file=rocFile,width=5,height=5)
	plot(ROC_rt,time=1,col='#fd6a64',title=FALSE,lwd=2)
	plot(ROC_rt,time=3,col='#a871ca',add=TRUE,title=FALSE,lwd=2)
	plot(ROC_rt,time=5,col='#68c4c1',add=TRUE,title=FALSE,lwd=2)
	legend('bottomright',
	        c(paste0('AUC at 1 years: ',sprintf("%.03f",ROC_rt$AUC[1])),
	          paste0('AUC at 3 years: ',sprintf("%.03f",ROC_rt$AUC[2])),
	          paste0('AUC at 5 years: ',sprintf("%.03f",ROC_rt$AUC[3]))),
	        col=c("#fd6a64",'#a871ca','#68c4c1'),lwd=2,bty = 'n')
	dev.off()
}

bioROC(inputFile="mulcoxrisk.txt", rocFile="tcga.ROC.pdf")
