# Supplementary material for: Construction and validation of a fatty acid metabolism-related gene signature for predicting prognosis and therapeutic response in patients with prostate cancer
Source: PeerJ. 2023 Feb 6;11:e14854. doi: 10.7717/peerj.14854 (PMC9910187; doi:10.7717/peerj.14854)
Supplement: Supplemental Information 3 [file peerj-11-14854-s003.zip › R scripts/7.PCA and tSNE.R]

#install.packages("Rtsne")
#install.packages("ggplot2")


library(Rtsne)
library(ggplot2)
setwd(" ")    


bioPCA=function(inputFile=null, pcaFile=null, tsneFile=null){
	rt=read.table(inputFile, header=T, sep="\t", check.names=F, row.names=1)
	data=rt[c(3:(ncol(rt)-2))]
	risk=rt[,"risk"]

	data.pca=prcomp(data, scale. = TRUE)
	pcaPredict=predict(data.pca)
	PCA = data.frame(PC1=pcaPredict[,1], PC2=pcaPredict[,2], risk=risk)
	#PCA
	pdf(file=pcaFile, height=4.5, width=5.5)       
	p=ggplot(data = PCA, aes(PC1, PC2)) + geom_point(aes(color = risk)) +
		scale_colour_manual(name="Risk",  values =c("#fd6a64",'#68c4c1'))+
	    theme_bw()+
	    theme(plot.margin=unit(rep(1.5,4),'lines'))+
	    theme(panel.grid.major = element_blank(), panel.grid.minor = element_blank())
	print(p)
	dev.off()
	

	#t-SNE
	tsneOut=Rtsne(data, dims=2, perplexity=10, verbose=F, max_iter=500,check_duplicates=F)
	tsne=data.frame(tSNE1=tsneOut$Y[,1], tSNE2=tsneOut$Y[,2], risk=risk)	
	#t-SNE
	pdf(file=tsneFile, height=4.5, width=5.5)       
	p=ggplot(data = tsne, aes(tSNE1, tSNE2)) + geom_point(aes(color = risk)) +
		scale_colour_manual(name="Risk",  values =c("#fd6a64",'#68c4c1'))+
	    theme_bw()+
	    theme(plot.margin=unit(rep(1.5,4),'lines'))+
	    theme(panel.grid.major = element_blank(), panel.grid.minor = element_blank())
	print(p)
	dev.off()
}

#PCA and t-SNE
bioPCA(inputFile="mulcoxrisk.txt", pcaFile="tcga.PCA.pdf", tsneFile="tcga.t-SNE.pdf")
