# Supplementary material for: Construction and validation of a fatty acid metabolism-related gene signature for predicting prognosis and therapeutic response in patients with prostate cancer
Source: PeerJ. 2023 Feb 6;11:e14854. doi: 10.7717/peerj.14854 (PMC9910187; doi:10.7717/peerj.14854)
Supplement: Supplemental Information 3 [file peerj-11-14854-s003.zip › R scripts/8.RiskPlot.R]

#install.packages("pheatmap")

library(pheatmap)     
setwd(" ")       

####plot####
bioRiskPlot=function(inputFile=null, riskScoreFile=null, survStatFile=null, heatmapFile=null){
  rt=read.table(inputFile, header=T, sep="\t", check.names=F, row.names=1)   
  rt=rt[order(rt$riskScore),]     
  
  #survStat
  riskClass=rt[,"risk"]
  lowLength=length(riskClass[riskClass=="low"])
  highLength=length(riskClass[riskClass=="high"])
  lowMax=max(rt$riskScore[riskClass=="low"])
  line=rt[,"riskScore"]
  line[line>10]
  pdf(file=riskScoreFile, width=7, height=4)
  plot(line, type="p", pch=20,
       xlab="Patients (increasing risk socre)", ylab="Risk score",
       col=c(rep('#68c4c1',lowLength),rep('#fd6a64',highLength)) )
  abline(h=lowMax,v=lowLength,lty=2)
  legend("topleft", c("High risk", "Low Risk"),bty="n",pch=19,col=c('#fd6a64','#68c4c1'),cex=1.2)
  dev.off()
  
  #riskScore
  color=as.vector(rt$fustat)
  color[color==1]='#fd6a64'
  color[color==0]='#68c4c1'
  pdf(file=survStatFile, width=7, height=4)
  plot(rt$futime, pch=19,
       xlab="Patients (increasing risk socre)", ylab="Survival time (years)",
       col=color)
  legend("topleft", c("Recurrence", "Recurrence-free"),bty="n",pch=19,col=c('#fd6a64','#68c4c1'),cex=1.2)
  abline(v=lowLength,lty=2)
  dev.off()
  
  #heatmap
  rt1=rt[c(3:(ncol(rt)-2))]
  rt1=t(rt1)
  annotation=data.frame(Group=factor(rep(c('low','high'),c(191,190))))
  rownames(annotation)=rownames(rt)
  pdf(file=heatmapFile, width=7, height=4)
  pheatmap(rt1,
           cluster_cols = F,
           cluster_rows = F,
           border_color=NA,
           show_colnames = F,
           scale="row",
           annotation = annotation,
           annotation_colors = list(Group=c(low='#68c4c1',high='#fd6a64')),
           color = colorRampPalette(c(rep('#68c4c1',5), "white", rep('#fd6a64',5)))(100),
           fontsize_col=3,
           fontsize=7,
           fontsize_row=8
  )
  dev.off()
}


bioRiskPlot(inputFile="mulcoxrisk.txt",
            riskScoreFile="riskScore.pdf",
            survStatFile="survStat.pdf",
            heatmapFile="heatmap.pdf")
